# Supplementary material for: Evaluation of Male Fertility-Associated Loci in a European Population of Patients with Severe Spermatogenic Impairment
Source: J Pers Med. 2020 Dec 29;11(1):22. doi: 10.3390/jpm11010022 (PMC7823507; doi:10.3390/jpm11010022)
Supplement: Supplementary file 1 [file jpm-11-00022-s001.zip]

Archive with 2 entries (2 files):
- Hutterites_JPM_SuppFigs_R1.pdf
- Hutterites_JPM_SuppTables_R1_MOD.xlsx
